# Supplementary material for: Variations in the Strength of Association between Food Neophobia and Food and Beverage Acceptability: A Data-Driven Exploratory Study of an Arousal Hypothesis
Source: Nutrients. 2021 Oct 19;13(10):3657. doi: 10.3390/nu13103657 (PMC8540144; doi:10.3390/nu13103657)
Supplement: Supplementary file 1 [file nutrients-13-03657-s001.zip]

Archive with 1 entries (1 files):
- nutrients-1407276-supplementary.pdf
